# Supplementary material for: Identification and Classification of Coix seed Storage Years Based on Hyperspectral Imaging Technology Combined with Deep Learning
Source: Foods. 2024 Feb 4;13(3):498. doi: 10.3390/foods13030498 (PMC10855119; doi:10.3390/foods13030498)
Supplement: Supplementary file 1 [file foods-13-00498-s001.zip]

Archive with 1 entries (1 files):
- foods-2804908-supplementary.pdf
